# Supplementary material for: The Lotus japonicus NPF3.1 Is a Nodule-Induced Gene That Plays a Positive Role in Nodule Functioning
Source: Front Plant Sci. 2021 Jun 18;12:688187. doi: 10.3389/fpls.2021.688187 (PMC8253256; doi:10.3389/fpls.2021.688187)
Supplement: Supplementary Table S1 — Oligonucleotides are used in the present work. [file Table_1.XLSX]

## Sheet: Foglio1
List of oligonucleotides
qRT-PCR
F-NPF3.1		ACTACTTGTTTTGTGCGAAAT
R-NPF3.1		GTCTCCTACCTTCTACATAGT
LORE1 lines genotyping
Line 30012103
F21103		CAAATTCGGGTCTGGCACATTGGG
R21103		CTGCCACAGTTAAGACCACCTCCT
Line 30082596
F82596		TCCCTTCAACAAGCCAAAAC
R82596		GTCTCCTACCTTCTACATAGT
