# Supplementary material for: The Lotus japonicus NPF3.1 Is a Nodule-Induced Gene That Plays a Positive Role in Nodule Functioning
Source: Front Plant Sci. 2021 Jun 18;12:688187. doi: 10.3389/fpls.2021.688187 (PMC8253256; doi:10.3389/fpls.2021.688187)
Supplement: Supplementary Table S2 — Description of the Lotus japonicus NPF clade 3. [file Table_2.XLSX]

## Sheet: Foglio1
Gene		NPF name		Amino acid length		Amino acid identity with AtNPF3.1
LotjaGi2g1v0278100.1		LjNPF3.1		580		0.74
LotjaGi2g1v0275800.4		LjNPF3.2		579		0.71
LotjaGi1g1v0658000.1		LjNPF3.3		616		0.55
